# Supplementary material for: Case report: A de novo NSD2 truncating variant in a child with Rauch-Steindl syndrome
Source: Front Pediatr. 2023 Jun 7;11:1064783. doi: 10.3389/fped.2023.1064783 (PMC10282739; doi:10.3389/fped.2023.1064783)
Supplement: Supplementary file 1 [file Datasheet1.xls]

## Sheet: Table S1
Table S2. Information of in NSD2 mutations have been identified.
CDS position	Amino-acid change	Mutation Type	Clinical Presentation	Affected domain	Inheritance	Reference
c.598-1G>C	NA	Splice site	NDD		de novo	Suzuki et al., Ann Clin Transl Neurol. 2020 Jul;7(7):1117-1131
c.660C>G	p.Tyr220*	Nonsense	Growth abnormality	PWWP	N.A.	Retterer et al., Genet Med. 2016 Jul;18(7):696-704
c.708G>A	p.Trp236*	Nonsense	DD	PWWP	de novo	Barrie et al., (2019) Cold Spring Harb Mol Case Stud.5(4):a004044
c.769_770delAA	p.Lys257Glufs*12	Frameshift	DD	PWWP	de novo	McRae et al., Nature. 2017 Feb 23;542(7642):433-438
c.793C>T	p.Gln265*	Nonsense	DD	PWWP	de novo	Barrie et al., (2019) Cold Spring Harb Mol Case Stud.5(4):a004044
c.884A>T	p.Gln295Leu	Missense	CHD		parentally inherited	Alankarage et al., Genet Med. 2019 May;21(5):1111-1120
c.957G>T	p.Arg319Ser	Missense	NMD		de novo	Lee et al., Genet Med. 2020 Mar;22(3):490-499
c.1103_1104del	p.Glu368Valfs*13	Frameshift	DD	PWWP	de novo	Zanoni et al., (2021) Genet Med.23(8):1474-1483
c.1348C>T	p.Arg450*	Nonsense	ASD		N.A.	Kosmicki et al., Nat Genet. 2017 Apr;49(4):504-510
c.1370delC	p.Ala457Aspfs*16	Nonsense	ASD	HGMD	de novo	Wang et al., Nat Commun. 2016 Nov 8;7:13316; Kosmicki et al., Nat Genet. 2017 Apr;49(4):504-510
c.1486G>T	p.Glu496*	Nonsense	DD	HGMD	de novo	McRae et al., Nature. 2017 Feb 23;542(7642):433-438
c.1569dup	p.Lys524Glufs*17	Missense	DD		de novo	Zanoni et al., (2021) Genet Med.23(8):1474-1483;Barrie et al., (2019) Cold Spring Harb Mol Case Stud.5(4):a004044
c.1577dupG	p.Asn527Lysfs*14	Frameshift	DD/ID		Inherited from affected father	Hu et al., (2020) BMC Med Genomics. 13(1):181
c.1588_1589dupAA	p.Ile532Glyfs*67	Frameshift	DD/ID		unknown	Zanoni et al., (2021) Genet Med.23(8):1474-1483
c.1670G>A	p.Arg557Gln	Missense	Atrioventricular canal defects		de novo	Jin et al., Nat Genet. 2017 Nov;49(11):1593-1601
c.1676_1679delGAGA	p.Arg559Thrfs*38	Frameshift	CHD		de novo	Homsy et al., (2015) Science 350, 1262
c.1676_1679del	p.Arg559Tfs*38	Frameshift	DD		de novo	Boczek et al., (2018) Am J Med Genet A. 176(12):2798-2802
c.1678_1679delGA	p.Asp560Hisfs*4	Frameshift	CHD		unknown	Kosmicki et al., Nat Genet. 2017 Apr;49(4):504-510
c.1798C>T	p.Arg600*	Nonsense	DD/ID		de novo	Zanoni et al., (2021) Genet Med.23(8):1474-1483
c.2160T>A	p.Cys720*	Nonsense	DD/ID	PHD	de novo	Zanoni et al., (2021) Genet Med.23(8):1474-1483
c.2263C>T	p.Arg755*	Nonsense	Microcephaly and heart malformation detected	PHD	de novo	Zanoni et al., (2021) Genet Med.23(8):1474-1483
c.2518+1G>A		Splice site	Failure to thrive, dysmorphic features;ID	PWWP	de novo	Monies et al., (2017) Hum Genet 136, 921;Derar et al., (2019) Genet Med. 21(1):185-188
c.2606G>A	p.Cys869Tyr	Missense	DD/ID	PHD	de novo	Zanoni et al., (2021) Genet Med.23(8):1474-1483
c.2684C>T	p.Pro895Leu	Missense	DD/ID	PWWP	inherited from affected mother	Zanoni et al., (2021) Genet Med.23(8):1474-1483
c.2721delT	p.Asn907Lysfs *5	Frameshift	DD/ID	PWWP	de novo	Our patient
c.2803C>T	p.Arg935*	Nonsense	ID	PWWP	de novo	Derar et al., (2019) Genet Med. 21(1):185-188
c.3056A>G	p.Lys1019Arg	Missense	DD/ID	AWS	de novo	Zanoni et al., (2021) Genet Med.23(8):1474-1483
c.3223_3226dup	p.Gly1076Valfs*16	Frameshift	DD/ID	STD	unknown	Zanoni et al., (2021) Genet Med.23(8):1474-1483
c.3271G>A	p.Glu1091Lys	Missense	DD/ID	PWWP	de novo	Zanoni et al., (2021) Genet Med.23(8):1474-1483
c.3410C>T	p.Ser1137Phe	Missense	ID	STD	de novo	Lelieveld et al., (2016) Nat Neurosci 19, 1194
c.3412C>T	p.Arg1138*	Nonsense	DD	STD	de novo	Lozier et al., (2018) J Hum Genet. 63(8):919-922
c.3472dup	p.Asp1158Glyfs*11	Frameshift	DD/ID	STD	Inherited from affected father	Zanoni et al., (2021) Genet Med.23(8):1474-1483
c.3530_3531delTT	p.Phe1177*	Nonsense	DD	STD	de novo	McRae et al., Nature. 2017 Feb 23;542(7642):433-438
c.3547delT	p.Cys1183Valfs*146	Frameshift	DD/ID	PWWP	unknown	Zanoni et al., (2021) Genet Med.23(8):1474-1483
c.3784G>T	p.Ala1262Ser	Splice site	ASD	PHD	de novo	Guo et al., (2018) Mol Autism 9, 64
c.3992C>T	p.Ala1331Val	Missense	ASD		de novo	C Yuen et al., (2017) Nat Neurosci 20, 602
c.4028delC	p.Pro1343Glnfs*49	Frameshift	DD/ID		de novo	Zanoni et al., (2021) Genet Med.23(8):1474-1483
c.4029_4030insAA	p.Glu1344Lysfs*49	Frameshift	DD/ID		de novo	Jiang et al., (2019) BMC Med Genet. 20(1):134
Numbering for DNA mutation is based on cDNA sequence (GenBank no. Numbering for DNA mutation is based on cDNA sequence (GenBank no. NM_003075.3), with nucleotide +1 corresponding to A of the ATG translation initiation codon. ID, intellectual disability; DD, developmental delay; NDD,Neurodevelopmental disorder; ASD, autism spectrum disorders; NMD,Neurological/musculoskeletal disorders; CHD,Congeni…

## Sheet: Table S2
Table S1. Candidate variants in genes whose functions matched with known phenotypes.
			Allele frequency in database
Gene	Variant	Status	local database	dbSNP database	1000 Genomes database	gnomAD database	Inheritance
FGFR3（NM_000142.4）	c.349G>A / p.Val117Ile	Hetero	4.9e-05	0.0002	0.0002	1.2e-05	AD(Paternal)
PCNT(NM_006031.5)	c.2249C>T / p.Thr750Met	Hetero	0.00059	4.3e-05	0	4.3e-05	AR
CDC45(NM_003504.4)	c.1618A>G / p.Asn540Asp	Hetero	0.00088	0.0008	0.000799	3.6e-05	AR
UBE3B(NM_130466.3)	c.2710C>T / p.Arg904Cys	Hetero	0.00088	2.1e-05	0	2.1e-05	AR
TBCE(NM_003193.4)	c.667C>T / p.Arg223Trp	Hetero	0.0041	0.0016	0.001597	0.000178	AR
NSD2(NM_133330.2)	c.2721delT / p.Asn907fs	Hetero	0	0	0	0	AD(de novo)
CPLX1(NM_006651.3)	c.308C>T / p.Pro103Leu	Hetero	0.0002	0.0002	0.0002	4.3e-05	AR
SETD(NM_001080517.2)	c.2034C>G / p.Asp678Glu	Hetero	0	0	0	0	AD(Maternal)
NOTCH2(NM_024408.3)	c.710G>A / p.Arg237Gln	Hetero	0.0019	0.0012	0.000399	0.0001	AD(Paternal)
FZD2(NM_001466.3)	c.1514C>A / p.Pro505Gln	Hetero	0	0	0	0	AD(Maternal)
